# Supplementary material for: Impact of Ultraviolet-Based Combined Disinfection Processes on the Formation and Toxicity of Ciprofloxacin Disinfection Byproducts in Water
Source: Toxics. 2025 Nov 19;13(11):995. doi: 10.3390/toxics13110995 (PMC12656039; doi:10.3390/toxics13110995)
Supplement: Supplementary file 1 [file toxics-13-00995-s001.zip]

Archive with 1 entries (1 files):
- toxics-3989150-supplementary.pdf
